# Supplementary material for: A Comprehensive Description of the Anatomy and Histochemistry of Psychotria capillacea (Müll. Arg.) Standl. and an Investigation into Its Anti-Inflammatory Effects in Mice and Role in Scopolamine-Induced Memory Impairment
Source: Pharmaceuticals (Basel). 2024 Apr 28;17(5):564. doi: 10.3390/ph17050564 (PMC11123824; doi:10.3390/ph17050564)
Supplement: Supplementary file 1 [file pharmaceuticals-17-00564-s001.zip]

Archive with 1 entries (1 files):
- pharmaceuticals-2901673-supplementary.pdf
